# Supplementary material for: Genome wide association and haplotype analyses for the crease depth trait in bread wheat (Triticum aestivum L.)
Source: Front Plant Sci. 2023 Jul 3;14:1203253. doi: 10.3389/fpls.2023.1203253 (PMC10350514; doi:10.3389/fpls.2023.1203253)
Supplement: Supplementary file 7 [file Table_1.xlsx]

## Sheet: Table S1
Table S1. Detailed information of 413 accessions used in this study.
Sample ID	Name	Origin	Group
S1	Pindong 34	Beijing,China	Cultivar
S2	Beijing 10	Beijing,China	Cultivar
S3	Nongda 311	Beijing,China	Cultivar
S4	Zhengzhou 17	Henan,China	Cultivar
S5	Yunmai 27	Yunnan,China	Cultivar
S6	Mianyang 86-11	Sichuan,China	Cultivar
S7	Yunmai 35	Yunnan,China	Cultivar
S8	NS 5055	Serbia	Cultivar
S9	Shaanyou 225	Shaanxi,China	Cultivar
S10	Jinan 2	Shandong,China	Cultivar
S11	Krac 66	USA	Cultivar
S12	Shijiazhuang 54	Hebei,China	Cultivar
S13	Trigo Klein Cometa	Argentina	Cultivar
S14	Jiyumai	Zhejiang,China	Landrace
S15	Becejka	Serbia	Cultivar
S16	Changwei 18	Shandong,China	Cultivar
S17	Mavrogan	Albania	Landrace
S18	Dundec	Australia	Landrace
S19	PENNY	Australia	Cultivar
S20	SUNSET	Australia	Cultivar
S21	Canberra	Australia	Cultivar
S22	MACS-WHITE	Australia	Cultivar
S23	JOHN BROWN	Australia	Cultivar
S24	RED-BOBS-222	Canada	Cultivar
S25	CHIH95.10.1	Mexico	Cultivar
S26	TXL92.1.1.1	Mexico	Cultivar
S27	COAH94.1.1	Mexico	Landrace
S28	HUDEIBA 164	Sudan	Cultivar
S29	PUSA 80-5	India	Cultivar
S30	RED SPRING	USA	Landrace
S31	PUE94.1	Mexico	Cultivar
S32	TOL93.1.2	Mexico	Landrace
S33	sample Gray-1	Afghanistan	Landrace
S34	Ekstein	Africa	Landrace
S35	Raspinegro	Spain	Landrace
S36	MG31229	Ethiopia	Landrace
S37	Nech Sinde	Africa	Landrace
S38	ADDIS ABEDA 26	Ethiopia	Landrace
S39	GRANJA-DE-MELILLA	Morocco	Landrace
S40	MARROCOS 16.3608	Morocco	Cultivar
S41	ABYSSINIAN 43	Ethiopia	Landrace
S42	GHARFLOR-1611	Morocco	Landrace
S43	UR3	South America	Landrace
S44	UR6	South America	Landrace
S45	16-52-2	South America	Landrace
S46	BH 941	South America	Landrace
S47	UR8	South America	Landrace
S48	UNIVERSALⅡ	Argentina	Cultivar
S49	REDONDO NEGRO	Chile	Landrace
S50	PLAN ALTO	Brazil	Cultivar
S51	2911 H558 43 1480 DIV6712	Argentina	Landrace
S52	INDIANO MOCHO 6296	Argentina	Cultivar
S53	GLUYAS EARLY	Australia	Cultivar
S54	CENTEIROZ 44	Brazil	Cultivar
S55	ANOLITO BRONCO	USA	Landrace
S56	Ribeiro	Portugal	Landrace
S57	PSATHAS	Cyprus	Landrace
S58	FIFE	Canada	Cultivar
S59	AURORA	Australia	Cultivar
S60	BARBELA GROSSO	Portugal	Landrace
S61	ROMANIAN	Romania	Cultivar
S62	WHITE SAIDI	Egypt	Landrace
S63	IWA8608026	Asia	Landrace
S64	PNE 394-2	Asia	Landrace
S65	KOELZ W 8A	India	Landrace
S66	2821:AE	Turkey	Cultivar
S67	2298:AE	Turkey	Cultivar
S68	2799:AE	Turkey	Cultivar
S69	KENNEDY HARLAN J.R 38	Asia	Landrace
S70	LOHARI Y91-92 NO.123	India	Cultivar
S71	KENDIHARIA NO 80	Iraq	Landrace
S72	GEHEN KANAK	India	Landrace
S73	TIGARIA	India	Landrace
S74	PUNJABI SARVATI	India	Landrace
S75	IRAGI	Iraq	Landrace
S76	SALTI NAIMYA	Jordan	Landrace
S77	Rena	Australia	Cultivar
S78	Celebration	Australia	Cultivar
S79	Lleafen	Australia	Cultivar
S80	Acimital	Australia	Cultivar
S81	Avocet	Australia	Cultivar
S82	Napo 63	Columbia	Cultivar
S83	Yr26/3*Avocet s	Australia	Cultivar
S84	Yrsp/6*Avocet s	Australia	Cultivar
S85	Wuyimai	Sichuan,China	Cultivar
S86	AC Foremost	Canada	Cultivar
S87	AC Taber	Canada	Cultivar
S88	Tupatecor	North America	Cultivar
S89	Biggar	Canada	Cultivar
S90	Penawa	USA	Cultivar
S91	AC karma	Canada	Cultivar
S92	Fielder	USA	Cultivar
S93	AC Nanda	Canada	Cultivar
S94	AC vista	Canada	Cultivar
S95	Glenlea	Canada	Cultivar
S96	ALSON	USA	Cultivar
S97	Rivadeneira	North America	Cultivar
S98	AC Reed	Canada	Cultivar
S99	Mrl"s"-Buc"s"	Chile	Cultivar
S100	Owens	USA	Cultivar
S101	Salha 61	Algeria	Cultivar
S102	Tosson	Egypt	Landrace
S103	Kuro	Kenya	Cultivar
S104	Ethiopia W15	Ethiopia	Cultivar
S105	Duiker	South Africa	Cultivar
S106	Betana	South Africa	Cultivar
S107	Indexa	Morocco	Cultivar
S108	Balady116	Egypt	Cultivar
S109	Triza	Chile	Cultivar
S110	Klein Toledo（w）	Argentina	Cultivar
S111	Colotana	Brazil	Cultivar
S112	Buck Tandil	Argentina	Cultivar
S113	Camacrania	Brazil	Landrace
S114	Jacui	Brazil	Cultivar
S115	Mexifen	Chile	Cultivar
S116	Gaboto	Argentina	Cultivar
S117	Ganador	Argentina	Cultivar
S118	RAVENNA	Italy	Cultivar
S119	VAIOLET	USA	Cultivar
S120	BICANCIA	Europe	Cultivar
S121	BECFIORE	Italy	Cultivar
S122	LAMPONE	Italy	Cultivar
S123	ENESCO	France	Cultivar
S124	ARNEL	Italy	Cultivar
S125	PANDAS	Italy	Cultivar
S126	PRIMOASI	Italy	Cultivar
S127	SIRMIONE	Italy	Cultivar
S128	GIAVA	Italy	Cultivar
S129	COLFIORITO	Italy	Cultivar
S130	SANGIACOMO	Italy	Cultivar
S131	FRECCIA	Italy	Cultivar
S132	GUADALUPE	France	Cultivar
S133	FARO	USA	Cultivar
S134	Knteh	Bulgaria	Cultivar
S135	Biserka	Serbia	Cultivar
S136	Gkt 4	Hungary	Cultivar
S137	9H 65A	Portugal	Cultivar
S138	9H 96 Fucense Spain	Uruguay	Landrace
S139	Knll Szh 2300(A)	Hungary	Cultivar
S140	Kloka	Germany	Cultivar
S141	6-2-4	Europe	Cultivar
S142	Huimaoafu	Italy	Cultivar
S143	Abo	Xinjiang,China	Cultivar
S144	Zhengyin 4	Henan,China	Cultivar
S145	Xifeng	Japan	Cultivar
S146	Pusa 6	India	Landrace
S147	Hamedan 1	Iran	Cultivar
S148	Mingguangxiaomai	Henan,China	Landrace
S149	Turkey 103	Turkey	Cultivar
S150	Afghan Wheat	Afghanistan	Cultivar
S151	H114	India	Landrace
S152	Atri 5481/82	Morocco	Cultivar
S153	Baihuomai	Henan,China	Landrace
S154	Baimaizi	Sichuan,China	Landrace
S155	Baiyoumai	Heilongjiang,China	Landrace
S156	Baiyoubao	Shandong,China	Landrace
S157	Caijiangmai	China	Landrace
S158	Dahongmai	Shanxi,China	Landrace
S159	Dazibai	China	Landrace
S160	Heputou	China	Landrace
S161	Heshangmai	Zhejiang,China	Landrace
S162	Hongmai	Qinghai,China	Landrace
S163	Hongqiangchang	Shaanxi,China	Landrace
S164	Huajiebaichangcan	China	Landrace
S165	Kangdingxiaomai	Sichuan,China	Landrace
S166	Lanxizaoxiaomai	Zhejiang,China	Landrace
S167	Laomai	Shaanxi,China	Landrace
S168	Lianglaiyoubaipixiaomai	Inner Mongolia,China	Cultivar
S169	Liuzhutou	Jiangsu,China	Landrace
S170	Nuomai	Hunan,China	Landrace
S171	Shanglinxiaomai	Guangxi,China	Landrace
S172	Sifangmai	Sichuan,China	Landrace
S173	Tumangmai	Ningxia,China	Landrace
S174	Tumai	China	Landrace
S175	Tuotuomai	Sichuan,China	Landrace
S176	Wuxumai	China	Landrace
S177	Xiaobaimang	Hebei,China	Landrace
S178	Yangmai	Heilongjiang,China	Landrace
S179	Changmangyingkemai	China	Landrace
S180	Zimai	Sichuan,China	Landrace
S181	Yun 2	Yunnan,China	Landrace
S182	Yun 23	Yunnan,China	Landrace
S183	Yun 20	Yunnan,China	Landrace
S184	Yun 606	Yunnan,China	Landrace
S185	Yun 6	Yunnan,China	Landrace
S186	Yun 615	Yunnan,China	Landrace
S187	Xinchun 8	Xinjiang,China	Cultivar
S188	Xinchun 11	Xinjiang,China	Cultivar
S189	Xin 224	Xinjiang,China	Landrace
S190	Xin 207	Xinjiang,China	Landrace
S191	Xin 163	Xinjiang,China	Landrace
S192	XJ4	Xinjiang,China	Landrace
S193	XJ6	Xinjiang,China	Landrace
S194	Zang 1845	Xizang,China	Landrace
S195	Zang 1830	Xizang,China	Landrace
S196	Zang 1893	Xizang,China	Landrace
S197	Zang 1914	Xizang,China	Landrace
S198	Qingfeng 1	Gansu,China	Cultivar
S199	Hezuo 2	Heilongjiang,China	Cultivar
S200	Songhuajiang 1	Heilongjiang,China	Cultivar
S201	Longfu 10	Heilongjiang,China	Cultivar
S202	Hezuo 4	Heilongjiang,China	Cultivar
S203	Kefeng 6	Heilongjiang,China	Cultivar
S204	Kehan 13	Heilongjiang,China	Cultivar
S205	Kequan	Heilongjiang,China	Cultivar
S206	Keqiang	Heilongjiang,China	Cultivar
S207	Kenda 4	Heilongjiang,China	Cultivar
S208	Liaochun 9	Liaoning,China	Cultivar
S209	Liaochun 10	Liaoning,China	Cultivar
S210	Longmai 26	Heilongjiang,China	Cultivar
S211	Heifu 84S1378	Heilongjiang,China	Cultivar
S212	Jichun 1016	Jilin,China	Cultivar
S213	Ningchun 4	Ningxia,China	Cultivar
S214	Ningchun 12	Jiangsu,China	Cultivar
S215	Ningchun 13	Ningxia,China	Cultivar
S216	Neimai 19	Ningxia,China	Cultivar
S217	Xichang 76-9	Sichuan,China	Cultivar
S218	Qing 602	Qinghai,China	Cultivar
S219	Qingchun 5	Qinghai,China	Cultivar
S220	Linmai 2	Gansu,China	Cultivar
S221	Linmai 4	Gansu,China	Cultivar
S222	Dingxi 24	Gansu,China	Cultivar
S223	CA9722	Beijing,China	Cultivar
S224	Beijing 0045	Beijing,China	Cultivar
S225	Beijing 837	Beijing,China	Cultivar
S226	Dongfanghong 3	Beijing,China	Cultivar
S227	Fengkang 8	Beijing,China	Cultivar
S228	Huabei 187	Beijing,China	Cultivar
S229	Jing 411	Beijing,China	Cultivar
S230	Jingdong 22	Beijing,China	Cultivar
S231	Jinghua 2	Beijing,China	Cultivar
S232	Jingnong 79-13	Beijing,China	Cultivar
S233	Kenong 199	Hebei,China	Cultivar
S234	Kehong 1	Hebei,China	Cultivar
S235	Nongda 1108	Henan,China	Cultivar
S236	Nongda 211	Henan,China	Cultivar
S237	Nongda 183	Beijing,China	Cultivar
S238	Pingyang 181	Shanxi,China	Cultivar
S239	Yuandong 3	Beijing,China	Cultivar
S240	EM 1512	Beijing,China	Cultivar
S241	Changfeng 6	Beijing,China	Cultivar
S242	Zhongmai 9	Beijing,China	Cultivar
S243	Zhongmai 415	Beijing,China	Cultivar
S244	Zhongxin 78	Henan,China	Cultivar
S245	Zhongyou 206	Shanxi,China	Cultivar
S246	Zhongyou 9507	Beijing,China	Cultivar
S247	-	-	-
S248	Zhongyun 1	China	Cultivar
S249	jinfeng 1	Tianjin,China	Cultivar
S250	Changle 5	Shandong,China	Cultivar
S251	Tangmai 2	Hebei,China	Cultivar
S252	Han 99-6143	Hebei,China	Cultivar
S253	Jimai 6	Hebei,China	Cultivar
S254	Xingmai 1	Hebei,China	Cultivar
S255	Han 6172	Hebei,China	Cultivar
S256	Shimai 15	Hebei,China	Cultivar
S257	Shiyou 17	Hebei,China	Cultivar
S258	Ji 5265	Hebei,China	Cultivar
S259	Shimai 18	Hebei,China	Cultivar
S260	Jimai 1	Hebei,China	Cultivar
S261	Jimai 3	Hebei,China	Cultivar
S262	Jimai 15	Hebei,China	Cultivar
S263	Jimai 20	Hebei,China	Cultivar
S264	Jimai 24	Hebei,China	Cultivar
S265	Jimai 26	Hebei,China	Cultivar
S266	Jimai38xinxi	Hebei,China	Cultivar
S267	Jinmai 30	Shanxi,China	Cultivar
S268	Jinmai 31	Shanxi,China	Cultivar
S269	Qinmai 1	Shaanxi,China	Cultivar
S270	Qinmai 4	Shaanxi,China	Cultivar
S271	Shaan 229	Shaanxi,China	Cultivar
S272	Shaan 253	Shaanxi,China	Cultivar
S273	Shaan 354	Shaanxi,China	Cultivar
S274	Shaanmai 150	Shaanxi,China	Cultivar
S275	Shaanmai 159	Shaanxi,China	Cultivar
S276	Shaannong 7859	Shaanxi,China	Cultivar
S277	Weimai 4	Shaanxi,China	Cultivar
S278	Xian 8	Shaanxi,China	Cultivar
S279	Xiannong 151	Shaanxi,China	Cultivar
S280	Xiannong 39	Shaanxi,China	Cultivar
S281	Xiaoyan 4	Shaanxi,China	Cultivar
S282	Xiaoyan 6	Shaanxi,China	Cultivar
S283	Xiaoyan 22	Shaanxi,China	Cultivar
S284	Xiaoyan 759	Shaanxi,China	Cultivar
S285	Aimengniu Ⅳ	Shandong,China	Cultivar
S286	Aimengniu Ⅴ	Shandong,China	Cultivar
S287	Changnong 339-5-1	Sichuan,China	Cultivar
S288	Gao 38	Shandong,China	Cultivar
S289	Gaocheng 9411	Hebei,China	Cultivar
S290	Jinan 4	Shandong,China	Cultivar
S291	Jinan 8	Shandong,China	Cultivar
S292	Jinan 9	Shandong,China	Cultivar
S293	Jimai 21	Shandong,China	Cultivar
S294	Jimai 22	Shandong,China	Cultivar
S295	Jinan 16	Shandong,China	Cultivar
S296	Jining 13	Shandong,China	Cultivar
S297	Jining 16	Shandong,China	Cultivar
S298	Laizhou 953	Shandong,China	Cultivar
S299	Liangxing 66	Shandong,China	Cultivar
S300	Liaomai 16	Shandong,China	Cultivar
S301	Lu 215953	Shandong,China	Cultivar
S302	Lumai 3	Shandong,China	Cultivar
S303	Lumai 5	Shandong,China	Cultivar
S304	Lumai 11	Shandong,China	Cultivar
S305	Lumai 12	Shandong,China	Cultivar
S306	Lumai 14	Shandong,China	Cultivar
S307	Lumai 15	Shandong,China	Cultivar
S308	Luyuan 301	Shandong,China	Cultivar
S309	Shannong 15	Shandong,China	Cultivar
S310	Shannong 205	Sichuan,China	Cultivar
S311	Tainong 18	Shandong,China	Cultivar
S312	Taishan 4	Shandong,China	Cultivar
S313	Taishan 21	Shandong,China	Cultivar
S314	Wanyuan 66	Henan,China	Cultivar
S315	Yannong 19	Shandong,China	Cultivar
S316	Yannong 22	Shandong,China	Cultivar
S317	Aikang 58	Henan,China	Cultivar
S318	Anyang 1	Henan,China	Cultivar
S319	Bainong 791	Henan,China	Cultivar
S320	Dong 1-23	China	Cultivar
S321	Dong 1-32	China	Cultivar
S322	Fengdecunmai 1	Henan,China	Cultivar
S323	Huaichuan 916	Henan,China	Cultivar
S324	Kaimai 21	Henan,China	Cultivar
S325	Lankao 90（6）52-24	Henan,China	Cultivar
S326	Luomai 23	Henan,China	Cultivar
S327	Taixue 12	Henan,China	Cultivar
S328	Tianping 3	China	Cultivar
S329	Wenmai 4	Zhejiang,China	Cultivar
S330	Xinmai 9	Henan,China	Cultivar
S331	Xinxiang 9178	Henan,China	Cultivar
S332	Xinxiangzhanshitianquyang	Henan,China	Cultivar
S333	Xinyang 12	Henan,China	Cultivar
S334	Yan 893 xuan	China	Cultivar
S335	Yumai 10	Henan,China	Cultivar
S336	Yumai 15	Henan,China	Cultivar
S337	Yumai 24	Henan,China	Cultivar
S338	Yumai 35	Henan,China	Cultivar
S339	Yunong 949	Henan,China	Cultivar
S340	Zhengmai 9023	Henan,China	Cultivar
S341	Zhengmai 9201	Henan,China	Cultivar
S342	Zhengzhou 5	Henan,China	Cultivar
S343	Zhengzhou 861	Henan,China	Cultivar
S344	Zhengzhou 8960	Henan,China	Cultivar
S345	Zhongjiao 1	Henan,China	Cultivar
S346	Zhongjiao 2	Henan,China	Cultivar
S347	-	-	-
S348	Zhoumai 9	Henan,China	Cultivar
S349	Zhoumai 26	Henan,China	Cultivar
S350	Zhoumai 27	Henan,China	Cultivar
S351	Zhoumai 28	Henan,China	Cultivar
S352	Zhoumai 32	Henan,China	Cultivar
S353	Zhouyuan 9369	Shandong,China	Cultivar
S354	Zibo 12	Shandong,China	Cultivar
S355	R59 Chuannong 12	Sichuan,China	Cultivar
S356	Chuanmai 8	Sichuan,China	Cultivar
S357	Chuanyu 20	Sichuan,China	Cultivar
S358	dian 662-525-2	Yunnan,China	Cultivar
S359	Mianmai 39	Sichuan,China	Cultivar
S360	Mianmai 41	Sichuan,China	Cultivar
S361	Mianmai 43	Sichuan,China	Cultivar
S362	Mianmai 45	Sichuan,China	Cultivar
S363	Mianmai 46	Sichuan,China	Cultivar
S364	Mianyang 11	Sichuan,China	Cultivar
S365	Mianyang 19	Sichuan,China	Cultivar
S366	Mianyang 20	Sichuan,China	Cultivar
S367	Mianyang 26	Sichuan,China	Cultivar
S368	Mianyang 38	Sichuan,China	Cultivar
S369	Mianyang 79-2	Sichuan,China	Cultivar
S370	Neijiang 31	Sichuan,China	Cultivar
S371	Datouhuang	Sichuan,China	Cultivar
S372	Yaanzao	Sichuan,China	Cultivar
S373	Een 1	Hubei,China	Cultivar
S374	Emai 11	Hubei,China	Cultivar
S375	Emai 12	Hubei,China	Cultivar
S376	Emai 15	Hubei,China	Cultivar
S377	Emai 16	Hubei,China	Cultivar
S378	Emai 18	Hubei,China	Cultivar
S379	Emai 19	Hubei,China	Cultivar
S380	Huaimai 22	Jiangsu,China	Cultivar
S381	Lianmai 2	Jiangsu,China	Cultivar
S382	Ningmai 14	Jiangsu,China	Cultivar
S383	Ningmai 15	Jiangsu,China	Cultivar
S384	Ningnuomai 1	Jiangsu,China	Cultivar
S385	Shengxuan 3	Jiangsu,China	Cultivar
S386	Sumai 3	Jiangsu,China	Cultivar
S387	Sumai 6	Jiangsu,China	Cultivar
S388	Wanmai 31	Anhui,China	Cultivar
S389	Weimai 6	Shandong,China	Cultivar
S390	Weimai 8	Shandong,China	Cultivar
S391	Xuzhou 14	Jiangsu,China	Cultivar
S392	Xuzhou 25	Jiangsu,China	Cultivar
S393	Yangmai 1	Jiangsu,China	Cultivar
S394	Yangmai 2	Jiangsu,China	Cultivar
S395	Yangmai 5	Jiangsu,China	Cultivar
S396	Yangmai 14	Jiangsu,China	Cultivar
S397	Yangmai 16	Jiangsu,China	Cultivar
S398	Yangmai 17	Jiangsu,China	Cultivar
S399	Yangmai 18	Jiangsu,China	Cultivar
S400	Zhenmai 3	Jiangsu,China	Cultivar
S401	Zhenmai 4	Jiangsu,China	Cultivar
S402	Jingzhou 66	Hubei,China	Cultivar
S403	Wannian 2	Jiangsu,China	Cultivar
S404	Huoliaomai	Inner Mongolia,China	Landrace
S405	Yumai 13	Henan,China	Cultivar
S406	Shi 4185	Hebei,China	Cultivar
S407	Yumai 70-36	Henan,China	Cultivar
S408	Jimai 20	Shandong,China	Cultivar
S409	Zhoumai 16	Henan,China	Cultivar
S410	Zhongyu 12	Henan,China	Cultivar
S411	Mianmai 185	Sichuan,China	Cultivar
S412	Ningmai 3	Jiangsu,China	Cultivar
S413	Zhongluo 08-3	Henan,China	Cultivar

## Sheet: Table S2
Table S2. Statistical analysis of grain-related and quality-related traits based on BLUP.
Traits	Min	Max	Mean	SD	CV(%)	Skewness	Kurtosis	H2 (%)
TGW	25.73	66.9	39.9913	5.91032	14.779	0.113	0.344	89.9164
GL	5.47	8.55	6.6481	0.41581	6.25457	0.452	1.204	93.8819
GW	2.64	3.69	3.1586	0.20203	6.39619	-0.047	-0.483	90.4551
ER	39.02	65.73	59.913	2.97912	4.97241	-2.233	10.807	57.6284
GPC	12.42	19.11	14.4509	1.00284	6.93964	0.558	0.538	82.4653
WGC	32.64	49.4	37.5543	2.34454	6.24307	0.592	0.951	80.771
WA	53.7	61.62	58.14	1.59325	2.74037	-0.118	-0.533	84.3659
ST	0.76	7.31	3.1585	1.18415	37.4909	0.65	0.115	76.9744

## Sheet: Table S3
Table S3. Correlation analysis of investigated traits among different environments.
Traits	LY20 vs XY19	LY20 vs BLUP	XY19 vs BLUP
CD	0.73**	0.93**	0.94**
TGW	0.82**	0.96**	0.95**
GW	0.82**	0.96**	0.95**
GL	0.89**	0.97**	0.97**
GPC	0.71**	0.92**	0.94**
WGC	0.67**	0.92**	0.92**
WA	0.74**	0.95**	0.92**
ST	0.61**	0.92**	0.89**
ER	0.41**	0.86**	0.83**
** represnts the significant at 0.01 level.

## Sheet: Table S4
Table S4. Summary of the distribution of SNPs on 21 chromosomes.
Chr	No. of SNPs	Chr.Size (Kb)	Density of SNP (per Kb)
1A	728595	594102	1.22638
1B	496929	689852	0.720342
1D	107022	495453	0.216008
2A	473306	780799	0.606182
2B	791889	801257	0.988309
2D	98035	651853	0.150394
3A	350320	750844	0.466569
3B	785048	830830	0.944896
3D	70438	615552	0.114431
4A	1039250	744588	1.39574
4B	559014	673617	0.829869
4D	37147	509857	0.0728577
5A	369402	709774	0.52045
5B	581983	713150	0.816074
5D	67962	566081	0.120057
6A	339035	618079	0.54853
6B	763250	720988	1.05862
6D	64719	473593	0.136655
7A	737017	736706	1.00042
7B	1099579	750620	1.46489
7D	105248	638686	0.164788
A subgenome	4036925	4.93489e+06	0.818037
B subgenome	5077692	5.18031e+06	0.98019
D subgenome	550571	3.95107e+06	0.139347
Genome	9665188	1.40663e+07	0.687118
Chr, Chromosome.

## Sheet: Table S5
Table S5. Summary of selection sweeps detected between landraces and cultivars.
Chr	Region length (Mb, Fst)	Genes (Fst)	Region length (Mb, π ratio)	Genes (π ratio)	Region length (Mb, XP-CLR)	Genes (XP-CLR)	Region length (total)	Genes (total)
1A	66.7	400	64.6	305	25.3	305	119.4	835
1B	5	54	18.8	131	61.5	324	80.9	461
1D	5	30	0.4	4	41.2	420	46	447
2A	71.4	548	21	257	76.9	480	148.3	1052
2B	56.3	383	55.6	390	55.7	446	127	935
2D	3.5	49	4.8	84	40.7	429	47.1	521
3A	72.6	253	6.6	59	52.7	406	122.4	669
3B	21.5	87	14.9	52	44.6	381	63.3	465
3D	4.3	12	1.6	3	36.4	353	42.1	368
4A	30	214	256.3	432	34	329	315.2	939
4B	20.6	140	5.6	49	62.3	403	79.8	513
4D	0.6	2	1.1	11	27.9	268	29.6	281
5A	19.3	171	13.8	114	85.1	613	112.1	837
5B	6.1	83	5.5	65	59.4	581	68	688
5D	1.5	19	1.6	17	42.7	491	44.8	513
6A	54.3	212	15.9	136	19.9	159	80.9	464
6B	25.6	150	12	71	63.1	392	94.5	579
6D	14.9	68	6.3	24	25.2	276	44.2	358
7A	69.1	448	46.4	326	51.9	429	136.7	979
7B	177.8	655	179.3	609	41.6	287	243.4	1072
7D	68.7	319	5.5	44	35.3	363	105.1	692
A	383.4	2246	424.6	1629	345.8	2721	1035	5775
B	312.9	1552	291.7	1367	388.2	2814	756.9	4713
D	98.5	499	21.3	187	249.4	2600	358.9	3180
Genome	794.8	4297	737.6	3183	983.4	8135	2150.8	13668
Chr, Chromosome.

## Sheet: Table S6
Table S6. Summary of significant SNPs associated with CD in all tested environments.
Chr	XY19	LY20	BLUP	Total
1A	4	2	7	13
1B	8	1	1	10
1D	1	2	1	4
2A	16	16	11	43
2B	12	22	15	49
2D	6	2	4	12
3A	10	6	6	22
3B	16	11	13	40
3D	27	4	14	45
4A	3	10	7	20
4B	8	24	3	35
4D	0	3	2	5
5A	2	104	11	117
5B	15	8	6	29
5D	0	4	0	4
6A	1	6	3	10
6B	1	0	0	1
6D	3	0	2	5
7A	7	11	6	24
7B	11	9	10	30
7D	5	19	9	33
A subgenome	43	155	51	249
B subgenome	71	75	48	194
D subgenome	42	34	32	108
Genome	156	264	131	551
Chr, Chromosome.

## Sheet: Table S7
Table S7. Detailed information of the QTLs associated with CD identified in this study using GWAS.
QTL	Chr	QTL_start (Mb)	QTL_end (Mb)	Peak SNP	P-value	-log10(P)	No. of Significant SNPs	Environment
QTL1	2B	267.56	274.469	SNP-15329560	2.21376e-07	6.65487	4	XY19/BLUP
QTL2	2B	742.051	748.624	SNP-18163705	1.29704e-07	6.88705	20	BLUP/LY20
QTL3	2D	493.233	499.233	SNP-20111198	1.1082e-07	6.95538	2	XY19/BLUP/LY20
QTL4	3A	716.816	722.816	SNP-23174611	7.73676e-08	7.11144	1	XY19/BLUP
QTL5	3A	725.057	732.702	SNP-23224742	3.92259e-08	7.40643	5	XY19/BLUP/LY20
QTL6	3B	140.112	148.589	SNP-24321459	5.38745e-07	6.26862	3	XY19/BLUP/LY20
QTL7	3B	486	500.634	SNP-26469608	4.93821e-07	6.30643	7	XY19/BLUP/LY20
QTL8	3D	189.548	195.548	SNP-29266048	8.64601e-08	7.06318	1	XY19/BLUP
QTL9	3D	202.808	241.52	SNP-29314648	5.72554e-07	6.24218	10	XY19/BLUP
QTL10	4A	2.15017	8.1774	SNP-30672318	4.8819e-07	6.31141	4	XY19/BLUP/LY20
QTL11	4D	53.7501	59.7502	SNP-37715374	1.43971e-07	6.84173	3	BLUP/LY20
QTL12	5A	459.415	482.205	SNP-40605167	2.23919e-07	6.64991	83	BLUP/LY20
QTL13	5A	501.445	515.792	SNP-40830175	3.62962e-07	6.44014	9	BLUP/LY20
QTL14	5A	700.468	708.575	SNP-41834442	4.92259e-08	7.30781	2	XY19/LY20
QTL15	6A	608.899	614.901	SNP-49795956	2.7734e-07	6.55699	5	BLUP/LY20
QTL16	6D	32.6792	38.6792	SNP-54465571	6.79213e-08	7.16799	3	XY19/BLUP
QTL17	7A	669.039	676.463	SNP-59443928	5.12369e-07	6.29042	5	XY19/LY20
QTL18	7D	1.70225	7.7028	SNP-64304657	4.80001e-08	7.31876	19	BLUP/LY20
Chr, Chromosome; XY, Xiangyang; LY, Luoyang; 19 and 20 represent 2019 and 2020 years, respectively.

## Sheet: Table S8
Table S8. Comparison of phenotypes between accessions with favorable and unfavorable alleles at peak SNPs.
Peak SNP	Chromosome	Allele	Number	XY19	LY20	BLUP
SNP-15329560	2B	T/C	298/6	0.2318	0.133346	0.147075
SNP-18163705	2B	G/A	323/32	0.00155724	0.00197888	0.000489843
SNP-20111198	2D	G/T	324/39	9.71645e-05	3.69142e-05	1.27896e-05
SNP-23174611	3A	G/A	338/1	-	-	-
SNP-23224742	3A	T/C	303/38	1.78048e-05	1.832e-05	1.80581e-06
SNP-24321459	3B	G/T	296/50	0.000545682	0.000100199	8.74328e-05
SNP-26469608	3B	G/A	307/26	0.0434083	0.00433961	0.0143622
SNP-29266048	3D	C/A	253/80	5.3331e-13	1.21747e-09	1.87453e-13
SNP-29314648	3D	C/T	250/88	7.59474e-11	1.94584e-07	1.29453e-10
SNP-30672318	4A	G/C	338/18	0.0238784	0.000727487	0.0130566
SNP-37715374	4D	T/A	294/6	0.682315	0.062599	0.471923
SNP-40605167	5A	C/T	268/70	3.84539e-06	2.2695e-10	1.84754e-09
SNP-40830175	5A	C/T	207/129	3.52199e-08	1.47334e-10	4.31477e-10
SNP-41834442	5A	T/C	338/20	0.00270333	0.000323469	0.000272609
SNP-49795956	6A	A/C	320/5	0.150135	0.0724421	0.0589619
SNP-54465571	6D	C/T	150/19	0.00471103	0.987936	0.0747627
SNP-59443928	7A	G/A	303/12	0.00987055	0.0261029	0.0169606
SNP-64304657	7D	C/G	270/19	0.00922879	7.26674e-06	0.000200482
XY, Xiangyang; LY, Luoyang; '-' symbol represents no result.

## Sheet: Table S9
Table S9. List of QTLs identified in this study overlapping with selection sweeps and known QTL for yield component traits in previous studies.
QTL	QTL regions	Selection sweep identified in this study or other reports	Known QTL/GWAS locic
QTL1	2B: 267560226-274468948	2B:267600001-267800000 (π ratio)	_
		2B:269200001-269400000 (XP-CLR)
		2B:273100001-273300000 (XP-CLR)
		2B:273500001-273700000 (π ratio)
		2B:274000001-274300000 (XP-CLR)
		chr2B:272610547-272615546 (XP-CLR)a
QTL2	2B: 742051116-748624297	2B:742500001-742800000 (XP-CLR)	_
		2B:743200001-743700000 (XP-CLR)
		2B:744000001-744200000 (XP-CLR)
		2B:745600001-745800000 (XP-CLR)
		2B:746100001-746300000 (XP-CLR)
		chr2B:744516458-744521457 (XP-CLR)a
		chr2B:744854458-744859457 (XP-CLR)a
		chr2B:745134458-745141457 (XP-CLR)a
		chr2B:745100001-745300000 (Fst)b
		chr2B:746200001-746400000 (Fst)b
		chr2B:746300001-746500000 (Fst)b
		chr2B:748100001-748300000 (Fst)b
		chr2B:748200001-748400000 (Fst)b
		chr2B:748300001-748500000 (Fst)b
QTL3	2D:493232790-499232791	2D:493500001-493700000 (XP-CLR)	GNI-D1; QTKW-2D-AN; KTchr2D494197444
		2D:495000001-495200000 (XP-CLR)
		2D:497100001-497300000 (XP-CLR)
		chr2D:498001196-498006195 (XP-CLR)a
QTL4	3A:716816366-722816366	3A:717000001-717900000 (Fst)	QGw.nau-3A; QTgw-3A1; KLchr3A722003311; TGWchr3A716933167; Qtgw-3A1
		3A:720900001-721100000 (XP-CLR)
		3A:721600001-721800000 (XP-CLR)
		3A:722800001-723100000 (XP-CLR)
		chr3A:716800001-717800000 (Fst)a
		chr3A:716960041-716971040 (XP-CLR)a
		chr3A:717004041-717009040 (XP-CLR)a
		chr3A:717010041-717015040 (XP-CLR)a
		chr3A:718382041-718387040 (XP-CLR)a
		chr3A:718396041-718401040 (XP-CLR)a
		chr3A:718800001-719100000 (Fst)a
		chr3A:718856041-718861040 (XP-CLR)a
		chr3A:718940041-718949040 (XP-CLR)a
		chr3A:718988041-718993040 (XP-CLR)a
QTL5	3A:725057349-732701786	3A:726800001-727000000 (π ratio)	TKWchr3A725234828; TKWchr3A728913840; GWchr3A736322728; QTgw.cau.3A_161
		3A:727300001-727500000 (XP-CLR)
		chr3A:725230079-725237078 (XP-CLR)a
		chr3A:725706079-725711078 (XP-CLR)a
		chr3A:725738079-725743078 (XP-CLR)a
		chr3A:726976079-726987078 (XP-CLR)a
		chr3A:727986079-727991078 (XP-CLR)a
		chr3A:728008079-728013078 (XP-CLR)a
		chr3A:728102079-728111078 (XP-CLR)a
		chr3A:728776079-728783078 (XP-CLR)a
		chr3A:729312079-729317078 (XP-CLR)a
		chr3A:729388079-729397078 (XP-CLR)a
		chr3A:730066079-730073078 (XP-CLR)a
		chr3A:730090079-730095078 (XP-CLR)a
		chr3A:730178079-730183078 (XP-CLR)a
QTL6	3B:140111867-148588580	3B:141000001-141200000 (XP-CLR)	KLchr3B143886051; KLchr3B147322706; KLchr3B148005761
		3B:141700001-141900000 (Fst)
		3B:142300001-143600000 (XP-CLR,Fst)
		3B:143700001-144500000 (Fst)
		3B:144700001-144900000 (XP-CLR,Fst)
		3B:145400001-145800000 (Fst)
		chr3B:141627160-141632159 (XP-CLR)a
		chr3B:142600001-143300000 (log(πCL/πMCC))a
		chr3B:142723160-142734159 (XP-CLR)a
		chr3B:142861160-142872159 (XP-CLR)a
		chr3B:143169160-143174159 (XP-CLR)a
		chr3B:143400001-143600000 (log(πCL/πMCC))a
		chr3B:143509160-143530159 (XP-CLR)a
		chr3B:143571160-143576159 (XP-CLR)a
		chr3B:143900001-144400000 (log(πCL/πMCC))a
		chr3B:144057160-144070159 (XP-CLR)a
		chr3B:144235160-144242159 (XP-CLR)a
		chr3B:144799160-144804159 (XP-CLR)a
		chr3B:145355160-145360159 (XP-CLR)a
		chr3B:145897160-145902159 (XP-CLR)a
		chr3B:145947160-145958159 (XP-CLR)a
		chr3B:146981160-146986159 (XP-CLR)a
		chr3B:147545160-147550159 (XP-CLR)a
		chr3B:147607160-147612159 (XP-CLR)a
		chr3B:148287160-148292159 (XP-CLR)a
		chr3B:143000001-143200000 (Pi ratio)b
		chr3B:144000001-144200000 (Pi ratio)b
		chr3B:144200001-144400000 (Pi ratio)b
QTL7	3B:485999510-500633750	3B:492500001-492700000 (XP-CLR)	TKWchr3B497701275
		3B:492800001-493000000 (XP-CLR)
		3B:499200001-499400000 (XP-CLR)
QTL8	3D:189547723-195547723	3D:189400001-189700000 (XP-CLR)	KWchr3D190609154; TKWchr3D191058131; TGWchr3D194115132
QTL9	3D:202807549-241519862	3D:205400001-205600000 (Fst)	KLchr3D217170065; TKWchr3D228785995; TKWchr3D237503186; qGLWR3D.1
		3D:207300001-207500000 (XP-CLR)
		3D:209500001-209700000 (XP-CLR)
		3D:211200001-211400000 (Fst)
		3D:211600001-211900000 (Fst)
		3D:212500001-212700000 (XP-CLR)
		3D:212800001-213000000 (XP-CLR)
		3D:214000001-214200000 (XP-CLR)
		3D:214300001-214500000 (XP-CLR)
		3D:218000001-218200000 (XP-CLR)
		3D:222900001-223100000 (XP-CLR)
		chr3D:213995053-214002052 (XP-CLR)a
		chr3D:225855053-225870052 (XP-CLR)a
		chr3D:229472209-229477208 (XP-CLR)a
QTL10	4A:2150175-8177397	4A:4600001-4800000 (Fst)	_
		4A:5900001-6200000 (Fst)
		chr4A:2554295-2559294 (XP-CLR)a
		chr4A:2784295-2793294 (XP-CLR)a
		chr4A:3080295-3085294 (XP-CLR)a
		chr4A:3108295-3115294 (XP-CLR)a
		chr4A:3120295-3127294 (XP-CLR)a
		chr4A:3136295-3141294 (XP-CLR)a
		chr4A:3300001-4000000 (Fst)a
		chr4A:3368295-3373294 (XP-CLR)a
		chr4A:3374295-3379294 (XP-CLR)a
		chr4A:3386295-3391294 (XP-CLR)a
		chr4A:3872295-3877294 (XP-CLR)a
		chr4A:4100001-4600000 (log(πCL/πMCC))a
		chr4A:4100001-4600000 (Fst)a
		chr4A:4192295-4197294 (XP-CLR)a
		chr4A:4234295-4249294 (XP-CLR)a
		chr4A:4468295-4473294 (XP-CLR)a
		chr4A:4474295-4479294 (XP-CLR)a
		chr4A:4522295-4535294 (XP-CLR)a
		chr4A:4588295-4603294 (XP-CLR)a
		chr4A:4640295-4647294 (XP-CLR)a
		chr4A:4700001-4900000 (log(πCL/πMCC))a
		chr4A:4794295-4801294 (XP-CLR)a
		chr4A:4820295-4831294 (XP-CLR)a
		chr4A:4832295-4837294 (XP-CLR)a
		chr4A:5198295-5203294 (XP-CLR)a
		chr4A:5228295-5233294 (XP-CLR)a
		chr4A:5552295-5557294 (XP-CLR)a
		chr4A:6010295-6029294 (XP-CLR)a
		chr4A:7732295-7747294 (XP-CLR)a
		chr4A:2600001-2800000 (Pi ratio)b
		chr4A:2700001-2900000 (Pi ratio)b
		chr4A:3400001-3600000 (Fst)b
		chr4A:3600001-3800000 (Fst)b
		chr4A:3700001-3900000 (Fst)b
		chr4A:5082675-5282675 (XP-CLR)b
		chr4A:5800001-6000000 (Pi ratio)b
		chr4A:5900001-6100000 (Pi ratio)b
		chr4A:6000001-6200000 (Fst)b
		chr4A:7500001-7700000 (Pi ratio)b
QTL11	4D:53750147-59750189	4D:53900001-54100000 (XP-CLR)	QTKW.caas-4DS.2; QTgw.cau-4D.2; QTgw.cau-4D.3
		4D:56900001-57200000 (XP-CLR)
		4D:57500001-57800000 (XP-CLR)
QTL12	5A:459415176-482205084	5A:460900001-461500000 (XP-CLR,π ratio)	QTKW.ndsu.5A.1; QTKW.caas-5AL.3; QTgw-5A1; TKWchr5A462389616; TKWchr5A463452185; TKWchr5A467099488; TKWchr5A474487801; TKWchr5A476844246; TKWchr5A477942660; TKWchr5A479348393; TKWchr5A481071041; TKWchr5A481699916; S5A_476847493; S5A_476898590
		5A:473400001-473600000 (XP-CLR)
		5A:479800001-480000000 (XP-CLR)
		chr5A:461000001-461500000 (log(πCL/πMCC))a
		chr5A:461225373-461230372 (XP-CLR)a
		chr5A:461231373-461236372 (XP-CLR)a
		chr5A:476831516-476836515 (XP-CLR)a
		chr5A:477425516-477438515 (XP-CLR)a
		chr5A:480784627-480791626 (XP-CLR)a
QTL13	5A:501445470-515792028	5A:501100001-501500000 (XP-CLR)	TKWchr5A505880912
		5A:501600001-501800000 (XP-CLR)
		5A:502000001-502400000 (XP-CLR)
		5A:502600001-502800000 (XP-CLR)
		5A:503200001-503400000 (XP-CLR)
		5A:504000001-504200000 (XP-CLR)
		5A:510400001-510600000 (Fst)
		5A:511100001-511300000 (XP-CLR)
		chr5A:502663576-502670575 (XP-CLR)a
		chr5A:503400001-503800000 (Fst)a
		chr5A:503515576-503520575 (XP-CLR)a
		chr5A:503527576-503532575 (XP-CLR)a
		chr5A:503619576-503626575 (XP-CLR)a
		chr5A:503769576-503784575 (XP-CLR)a
		chr5A:506135468-506140467 (XP-CLR)a
		chr5A:507565468-507570467 (XP-CLR)a
		chr5A:509103468-509108467 (XP-CLR)a
		chr5A:509125468-509130467 (XP-CLR)a
		chr5A:510200001-510900000 (log(πCL/πMCC))a
		chr5A:510274106-510295105 (XP-CLR)a
		chr5A:510400001-510900000 (Fst)a
		chr5A:510440106-510447105 (XP-CLR)a
		chr5A:510464106-510469105 (XP-CLR)a
		chr5A:510540106-510549105 (XP-CLR)a
		chr5A:510556106-510561105 (XP-CLR)a
		chr5A:510882106-510889105 (XP-CLR)a
		chr5A:510890106-510895105 (XP-CLR)a
		chr5A:512400001-512600000 (Fst)a
		chr5A:510200001-510400000 (Fst)b
		chr5A:510218967-510418967 (XP-CLR)b
		chr5A:510300001-510500000 (Pi ratio)b
		chr5A:510400001-510600000 (Pi ratio)b
		chr5A:510500001-510700000 (Pi ratio)b
		chr5A:512300001-512500000 (Fst)b
		chr5A:512400001-512600000 (Fst)b
QTL14	5A:700468330-708575288	5A:701000001-701300000 (XP-CLR)	TaVRN2-5A; QTgw.cau.5A_140-142; QTKW.caas-5AL.1; AX110958315
		5A:701400001-701600000 (XP-CLR)
		5A:701700001-702000000 (XP-CLR)
		5A:702400001-703600000 (Fst,XP-CLR)
		5A:703700001-704000000 (Fst,XP-CLR)
		5A:704500001-704900000 (Fst)
		5A:705200001-705400000 (Fst,XP-CLR)
		5A:705600001-706200000 (Fst)
		5A:706500001-707000000 (Fst,π ratio)
		5A:707700001-707900000 (XP-CLR)
		chr5A:702800001-707000000 (Fst)a
		chr5A:702862463-702873462 (XP-CLR)a
		chr5A:702980463-702985462 (XP-CLR)a
		chr5A:703662463-703669462 (XP-CLR)a
		chr5A:703948463-703969462 (XP-CLR)a
		chr5A:704096463-704101462 (XP-CLR)a
		chr5A:704336463-704347462 (XP-CLR)a
		chr5A:704516463-704521462 (XP-CLR)a
		chr5A:704550463-704555462 (XP-CLR)a
		chr5A:704832463-704837462 (XP-CLR)a
		chr5A:704972463-704977462 (XP-CLR)a
		chr5A:705296463-705301462 (XP-CLR)a
		chr5A:705304463-705309462 (XP-CLR)a
		chr5A:705362463-705367462 (XP-CLR)a
		chr5A:705374463-705379462 (XP-CLR)a
		chr5A:705398463-705403462 (XP-CLR)a
		chr5A:705408463-705413462 (XP-CLR)a
		chr5A:705934463-705949462 (XP-CLR)a
		chr5A:705950463-705955462 (XP-CLR)a
		chr5A:705996463-706001462 (XP-CLR)a
		chr5A:706018463-706023462 (XP-CLR)a
		chr5A:706052463-706057462 (XP-CLR)a
		chr5A:706214463-706221462 (XP-CLR)a
		chr5A:706232463-706237462 (XP-CLR)a
		chr5A:706242463-706247462 (XP-CLR)a
		chr5A:706286463-706293462 (XP-CLR)a
		chr5A:706330463-706335462 (XP-CLR)a
		chr5A:706494463-706499462 (XP-CLR)a
		chr5A:706500463-706505462 (XP-CLR)a
		chr5A:706538463-706551462 (XP-CLR)a
		chr5A:706562463-706569462 (XP-CLR)a
		chr5A:706648463-706655462 (XP-CLR)a
		chr5A:706656463-706661462 (XP-CLR)a
		chr5A:706662463-706671462 (XP-CLR)a
		chr5A:707716463-707723462 (XP-CLR)a
		chr5A:707800001-708000000 (Fst)a
		chr5A:707802463-707817462 (XP-CLR)a
		chr5A:707820463-707831462 (XP-CLR)a
		chr5A:707844463-707851462 (XP-CLR)a
		chr5A:708010463-708015462 (XP-CLR)a
		chr5A:708100001-709800000 (Fst)a
		chr5A:708182463-708187462 (XP-CLR)a
		chr5A:708286463-708293462 (XP-CLR)a
		chr5A:708436463-708453462 (XP-CLR)a
		chr5A:708490463-708505462 (XP-CLR)a
		chr5A:703418967-703618967 (XP-CLR)b
		chr5A:704200001-704400000 (Fst)b
		chr5A:704300001-704500000 (Fst)b
		chr5A:704800001-705000000 (Fst)b
		chr5A:704818967-705018967 (XP-CLR)b
		chr5A:704900001-705100000 (Fst)b
		chr5A:705200001-705400000 (Fst)b
		chr5A:705300001-705500000 (Fst)b
		chr5A:705700001-705900000 (Pi ratio)b
		chr5A:706900001-707100000 (Pi ratio)b
		chr5A:707000001-707200000 (Pi ratio)b
		chr5A:707100001-707300000 (Pi ratio)b
		chr5A:707200001-707400000 (Pi ratio)b
		chr5A:707400001-707600000 (Pi ratio)b
		chr5A:707500001-707700000 (Pi ratio)b
QTL15	6A:608898607-614900625	6A:614700001-614900000 (XP-CLR)	KAT-2A; QTkw.sdau-6A; QTkw-6A.2; GWchr6A605357544; GLchr6A609291156; TGWchr6A611524125
		chr6A:611003792-611010791 (XP-CLR)a
		chr6A:611801792-611806791 (XP-CLR)a
		chr6A:609686728-609886728 (XP-CLR)b
QTL16	6D:32679164-38679181	6D:33800001-34000000 (π ratio)	_
		6D:37300001-37600000 (XP-CLR)
		chr6D:32902869-32909868 (XP-CLR)a
QTL17	7A:669039371-676463113	7A:669600001-669800000 (XP-CLR)	Qmt.tamu.7A.1; TKWchr7A671404333
		7A:670000001-670400000 (XP-CLR)
		7A:674400001-674700000 (XP-CLR)
		7A:674800001-675000000 (XP-CLR)
		chr7A:669211591-669216590 (XP-CLR)a
		chr7A:669511591-669522590 (XP-CLR)a
		chr7A:669775591-669780590 (XP-CLR)a
		chr7A:670553591-670558590 (XP-CLR)a
		chr7A:671187591-671194590 (XP-CLR)a
		chr7A:672069591-672076590 (XP-CLR)a
		chr7A:674507954-674512953 (XP-CLR)a
		chr7A:674679954-674684953 (XP-CLR)a
		chr7A:674809954-674818953 (XP-CLR)a
		chr7A:675223954-675228953 (XP-CLR)a
QTL18	7D:1702250-7702799	7D:2800001-3000000 (XP-CLR)	KLchr7D1814261; TKWchr7D1859846
		chr7D:2816731-2821730 (XP-CLR)a
		chr7D:3440731-3445730 (XP-CLR)a
		chr7D:4020731-4025730 (XP-CLR)a
		chr7D:4412731-4417730 (XP-CLR)a
		chr7D:5172731-5177730 (XP-CLR)a
		chr7D:6791324-6798323 (XP-CLR)a
a The selective sweeps identified in Hao et al. (2020).
b The selective sweeps identified in Li et al. (2022).
c QTL or GWAS signatures identified in previous reports.
- indicates no known QTL or GWAS signatures in this reigon.
